# Supplementary material for: MicroRNA-486-5p functions as a diagnostic marker for carotid artery stenosis and prevents endothelial dysfunction through inhibiting inflammation and oxidative stress
Source: Bioengineered. 2022 Mar 24;13(4):8667–75. doi: 10.1080/21655979.2022.2054500 (PMC9161936; doi:10.1080/21655979.2022.2054500)
Supplement: Supplemental Material [file KBIE_A_2054500_SM6378.zip]

Archive with 6 entries (5 files):
- Supplementary materials/
- Supplementary materials/1 control
- Supplementary materials/2 ox-LDL
- Supplementary materials/3 miR-NC
- Supplementary materials/4 miR-486-5p-mimic
- Supplementary materials/5 miR-486-5p-inhibitor
